# Supplementary material for: Expression of mGluR5 in Pediatric Hodgkin and Non-Hodgkin lymphoma—A Comparative Analysis of Immunohistochemical and Clinical Findings Regarding the Association between Tumor and Paraneoplastic Neurological Disease
Source: Cancers (Basel). 2024 Jul 4;16(13):2452. doi: 10.3390/cancers16132452 (PMC11240514; doi:10.3390/cancers16132452)
Supplement: Supplementary file 1 [file cancers-16-02452-s001.zip]

Archive with 1 entries (1 files):
- cancers-3028718-supplementary.pdf
